# Supplementary material for: Buffering by gene duplicates: an analysis of molecular correlates and evolutionary conservation
Source: BMC Genomics. 2008 Dec 16;9:609. doi: 10.1186/1471-2164-9-609 (PMC2627895; doi:10.1186/1471-2164-9-609)
Supplement: Additional file 2 — Supplementary Data. Data on yeast gene pairs collected during the analyses. [file 1471-2164-9-609-S2.xls]

## Sheet: orthologs
Type of pair	Gene names	Ortholog(s)
Yeast_non-SSL_Gene_Pair	YER131W--YGL189C	Essential Fly Ortholog CG10305
Yeast_non-SSL_Gene_Pair	YHR203C--YJR145C	Essential Fly Ortholog CG11276
Yeast_non-SSL_Gene_Pair	YLR448W--YML073C	Essential Fly Ortholog CG11522
Yeast_non-SSL_Gene_Pair	YBR191W--YPL079W	Essential Fly Ortholog CG12775
Yeast_non-SSL_Gene_Pair	YLR441C--YML063W	Essential Fly Ortholog CG2168
Yeast_non-SSL_Gene_Pair	YBL027W--YBR084C-A	Essential Fly Ortholog CG2746
Yeast_non-SSL_Gene_Pair	YDR418W--YEL054C	Essential Fly Ortholog CG3195
Yeast_non-SSL_Gene_Pair	YBR189W--YPL081W	Essential Fly Ortholog CG3395
Yeast_non-SSL_Gene_Pair	YBL087C--YER117W	Essential Fly Ortholog CG3661
Yeast_non-SSL_Gene_Pair	YER074W--YIL069C	Essential Fly Ortholog CG3751
Yeast_non-SSL_Gene_Pair	YDL083C--YMR143W	Essential Fly Ortholog CG4046
Yeast_non-SSL_Gene_Pair	YDL081C--YDL130W	Essential Fly Ortholog CG4087
Yeast_non-SSL_Gene_Pair	YDR471W--YHR010W	Essential Fly Ortholog CG4759
Yeast_non-SSL_Gene_Pair	YGL147C--YNL067W	Essential Fly Ortholog CG6141
Yeast_non-SSL_Gene_Pair	YHL001W--YKL006W	Essential Fly Ortholog CG6253
Yeast_non-SSL_Gene_Pair	YGR034W--YLR344W	Essential Fly Ortholog CG6846
Yeast_non-SSL_Gene_Pair	YHR141C--YNL162W	Essential Fly Ortholog CG7424
Yeast_non-SSL_Gene_Pair	YGR085C--YPR102C	Essential Fly Ortholog CG7726
Yeast_non-SSL_Gene_Pair	YDR450W--YML026C	Essential Fly Ortholog CG8900
Yeast_non-SSL_Gene_Pair	YBR140C--YOL081W	Essential Mouse Ortholog ENSMUSG00000020716
Yeast_non-SSL_Gene_Pair	YGR283C--YMR310C	Essential Mouse Ortholog ENSMUSG00000039660
Yeast_non-SSL_Gene_Pair	YLR260W--YOR171C	Essential Mouse Orthologs set (['ENSMUSG00000061878', 'ENSMUSG00000057342'])
Yeast_non-SSL_Gene_Pair	YBR031W--YDR012W	Essential Worm Ortholog B0041.4
Yeast_non-SSL_Gene_Pair	YBL087C--YER117W	Essential Worm Ortholog B0336.10
Yeast_non-SSL_Gene_Pair	YGR283C--YMR310C	Essential Worm Ortholog B0361.6
Yeast_non-SSL_Gene_Pair	YDL061C--YLR388W	Essential Worm Ortholog B0412.4
Yeast_non-SSL_Gene_Pair	YBR024W--YBR037C	Essential Worm Ortholog C01F1.2
Yeast_non-SSL_Gene_Pair	YHL001W--YKL006W	Essential Worm Ortholog C04F12.4
Yeast_non-SSL_Gene_Pair	YBL027W--YBR084C-A	Essential Worm Ortholog C09D4.5
Yeast_non-SSL_Gene_Pair	YBR191W--YPL079W	Essential Worm Ortholog C14B9.7
Yeast_non-SSL_Gene_Pair	YBR267W--YLR387C	Essential Worm Ortholog C16A3.4
Yeast_non-SSL_Gene_Pair	YDR252W--YPL037C	Essential Worm Ortholog C56C10.8
Yeast_non-SSL_Gene_Pair	YBR117C--YPR074C	Essential Worm Ortholog F01G10.1
Yeast_non-SSL_Gene_Pair	YGR118W--YPR132W	Essential Worm Ortholog F28D1.7
Yeast_non-SSL_Gene_Pair	YER131W--YGL189C	Essential Worm Ortholog F39B2.6
Yeast_non-SSL_Gene_Pair	YBR048W--YDR025W	Essential Worm Ortholog F40F11.1
Yeast_non-SSL_Gene_Pair	YKL043W--YMR016C	Essential Worm Ortholog F40F11.2
Yeast_non-SSL_Gene_Pair	YBR189W--YPL081W	Essential Worm Ortholog F40F8.10
Yeast_non-SSL_Gene_Pair	YBL072C--YER102W	Essential Worm Ortholog F42C5.8
Yeast_non-SSL_Gene_Pair	YJL190C--YLR367W	Essential Worm Ortholog F53A3.3
Yeast_non-SSL_Gene_Pair	YHR021C--YKL156W	Essential Worm Ortholog F56E10.4
Yeast_non-SSL_Gene_Pair	YLR441C--YML063W	Essential Worm Ortholog F56F3.5
Yeast_non-SSL_Gene_Pair	YGR027C--YLR333C	Essential Worm Ortholog K02B2.5
Yeast_non-SSL_Gene_Pair	YGR009C--YMR017W	Essential Worm Ortholog K02D10.5
Yeast_non-SSL_Gene_Pair	YLR029C--YMR121C	Essential Worm Ortholog K11H12.2
Yeast_non-SSL_Gene_Pair	YGL147C--YNL067W	Essential Worm Ortholog R13A5.8
Yeast_non-SSL_Gene_Pair	YCL037C--YDR515W	Essential Worm Ortholog R144.7
Yeast_non-SSL_Gene_Pair	YLR448W--YML073C	Essential Worm Ortholog R151.3
Yeast_non-SSL_Gene_Pair	YDL083C--YMR143W	Essential Worm Ortholog T01C3.6
Yeast_non-SSL_Gene_Pair	YER074W--YIL069C	Essential Worm Ortholog T07A9.11
Yeast_non-SSL_Gene_Pair	YKL141W--YMR118C	Essential Worm Ortholog T07C4.7
Yeast_non-SSL_Gene_Pair	YDR447C--YML024W	Essential Worm Ortholog T08B2.10
Yeast_non-SSL_Gene_Pair	YER070W--YIL066C	Essential Worm Ortholog T23G5.1
Yeast_non-SSL_Gene_Pair	YJR094W-A--YPR043W	Essential Worm Ortholog Y48B6A.2
Yeast_non-SSL_Gene_Pair	YDR450W--YML026C	Essential Worm Ortholog Y57G11C.16
Yeast_non-SSL_Gene_Pair	YDL136W--YDL191W	Essential Worm Ortholog ZK652.4
Yeast_non-SSL_Gene_Pair	YBR038W--YNL192W	Essential Worm Orthologs set (['F48A11.1', 'T25G3.2'])
Yeast_non-SSL_Gene_Pair	YDL114W--YLR426W	Mixed Essential and NonEssential fly Orthologs set (['CG15629', 'CG2254', 'FBpp0099684', 'CG9265', 'CG17121'])
Yeast_non-SSL_Gene_Pair	YBL002W--YDR224C	Mixed Essential and NonEssential fly Orthologs set (['CG17949', 'CG33868', 'CG33872', 'CG33870', 'CG33898', 'CG33874', 'CG33894', 'CG33878', 'CG33890', 'CG33892', 'CG33910', 'CG33876', 'CG33888', 'CG33886', 'CG33884', 'CG33882', 'CG33880', 'CG33908', 'CG33906', 'CG33904', 'CG33902', 'CG33896', 'CG33900'])
Yeast_non-SSL_Gene_Pair	YBL106C--YPR032W	Mixed Essential and NonEssential fly Orthologs set (['CG2671', 'CG17762'])
Yeast_non-SSL_Gene_Pair	YHR123W--YNL130C	Mixed Essential and NonEssential fly Orthologs set (['CG33116', 'CG7149', 'CG6016'])
Yeast_non-SSL_Gene_Pair	YBL003C--YDR225W	Mixed Essential and NonEssential fly Orthologs set (['CG33865', 'CG33835', 'CG33853', 'CG33862', 'CG33847', 'CG33814', 'CG33820', 'CG33823', 'CG33817', 'CG31618', 'CG33829', 'CG33838', 'CG33826', 'CG33850', 'CG33859', 'CG33841', 'CG33844', 'CG33832', 'CG33856', 'CG33808'])
Yeast_non-SSL_Gene_Pair	YBR009C--YNL030W	Mixed Essential and NonEssential fly Orthologs set (['CG33879', 'CG33883', 'CG33873', 'CG33871', 'CG33877', 'CG33875', 'CG33895', 'CG33897', 'CG33891', 'CG33893', 'CG31611', 'CG33899', 'CG3379', 'CG33889', 'CG33887', 'CG33885', 'CG33869', 'CG33881', 'CG33909', 'CG33907', 'CG33905', 'CG33903', 'CG33901'])
Yeast_non-SSL_Gene_Pair	YKL146W--YNL101W	Mixed Essential and NonEssential fly Orthologs set (['CG7888', 'CG8785', 'CG6327', 'CG13384', 'CG1139', 'CG4991', 'CG32079', 'CG32081', 'CG16700', 'CG12943', 'CG3424'])
Yeast_non-SSL_Gene_Pair	YDR500C--YLR185W	Mixed Essential and NonEssential fly Orthologs set (['CG9091', 'CG9873'])
Yeast_non-SSL_Gene_Pair	YBR001C--YDR001C	Mixed Essential and NonEssential fly Orthologs set (['CG9364', 'FBpp0086295'])
Yeast_non-SSL_Gene_Pair	YFL034C-A--YLR061W	Mixed Essential and NonEssential fly Orthologs set (['CG9871', 'CG7434'])
Yeast_non-SSL_Gene_Pair	YLR260W--YOR171C	Mixed Essential and NonEssential fly Orthologs set (['FBpp0072854', 'CG1747'])
Yeast_non-SSL_Gene_Pair	YJL190C--YLR367W	Mixed Essential and NonEssential fly Orthologs set (['FBpp0073626', 'CG12324'])
Yeast_non-SSL_Gene_Pair	YDR451C--YML027W	Mixed Essential and NonEssential fly Orthologs set (['FBpp0079882', 'CG11186', 'CG10704', 'FBpp0099810', 'CG2692', 'FBpp0099525'])
Yeast_non-SSL_Gene_Pair	YIL114C--YNL055C	Mixed Essential and NonEssential fly Orthologs set (['FBpp0100039', 'CG17137'])
Yeast_non-SSL_Gene_Pair	YHR028C--YOR219C	Mixed Essential and NonEssential Mouse Orthologs set (['ENSMUSG00000000392', 'ENSMUSG00000036815', 'ENSMUSG00000035000', 'ENSMUSG00000061576'])
Yeast_non-SSL_Gene_Pair	YFR015C--YLR258W	Mixed Essential and NonEssential Mouse Orthologs set (['ENSMUSG00000003865', 'ENSMUSG00000030244'])
Yeast_non-SSL_Gene_Pair	YDL081C--YDL130W	Mixed Essential and NonEssential Mouse Orthologs set (['ENSMUSG00000007892', 'MGI:3645889', 'MGI:3646640', 'ENSMUSG00000063324', 'ENSMUSG00000062133', 'MGI:3644837'])
Yeast_non-SSL_Gene_Pair	YGR027C--YLR333C	Mixed Essential and NonEssential Mouse Orthologs set (['ENSMUSG00000009927', 'ENSMUSG00000063739', 'MGI:3647486', 'MGI:3643236'])
Yeast_non-SSL_Gene_Pair	YLR029C--YMR121C	Mixed Essential and NonEssential Mouse Orthologs set (['ENSMUSG00000012405', 'MGI:3648255', 'ENSMUSG00000059565'])
Yeast_non-SSL_Gene_Pair	YIL113W--YNL053W	Mixed Essential and NonEssential Mouse Orthologs set (['ENSMUSG00000018648', 'ENSMUSG00000025043', 'ENSMUSG00000031530', 'ENSMUSG00000039384', 'ENSMUSG00000024190', 'ENSMUSG00000027368', 'ENSMUSG00000042121', 'ENSMUSG00000047067', 'ENSMUSG00000047205', 'ENSMUSG00000072682', 'ENSMUSG00000034765'])
Yeast_non-SSL_Gene_Pair	YKL146W--YNL101W	Mixed Essential and NonEssential Mouse Orthologs set (['ENSMUSG00000020261', 'ENSMUSG00000043885', 'ENSMUSG00000049491', 'ENSMUSG00000020264'])
Yeast_non-SSL_Gene_Pair	YGR240C--YMR205C	Mixed Essential and NonEssential Mouse Orthologs set (['ENSMUSG00000020277', 'ENSMUSG00000021196', 'ENSMUSG00000033065'])
Yeast_non-SSL_Gene_Pair	YJL134W--YKR053C	Mixed Essential and NonEssential Mouse Orthologs set (['ENSMUSG00000021054', 'ENSMUSG00000032908'])
Yeast_non-SSL_Gene_Pair	YIL114C--YNL055C	Mixed Essential and NonEssential Mouse Orthologs set (['ENSMUSG00000021771', 'ENSMUSG00000008892', 'ENSMUSG00000020402'])
Yeast_non-SSL_Gene_Pair	YAL062W--YOR375C	Mixed Essential and NonEssential Mouse Orthologs set (['ENSMUSG00000021794', 'MGI:3646831'])
Yeast_non-SSL_Gene_Pair	YLR178C--YLR179C	Mixed Essential and NonEssential Mouse Orthologs set (['ENSMUSG00000022085', 'ENSMUSG00000032959', 'ENSMUSG00000047104'])
Yeast_non-SSL_Gene_Pair	YGR055W--YHL036W	Mixed Essential and NonEssential Mouse Orthologs set (['ENSMUSG00000022180', 'MGI:3648364', 'ENSMUSG00000040010', 'ENSMUSG00000027737', 'ENSMUSG00000041052', 'ENSMUSG00000030495', 'ENSMUSG00000030492', 'ENSMUSG00000039710', 'ENSMUSG00000031904', 'ENSMUSG00000000958', 'ENSMUSG00000020600'])
Yeast_non-SSL_Gene_Pair	YCR026C--YEL016C	Mixed Essential and NonEssential Mouse Orthologs set (['ENSMUSG00000022425', 'ENSMUSG00000019989', 'ENSMUSG00000037370', 'ENSMUSG00000023961'])
Yeast_non-SSL_Gene_Pair	YDR111C--YLR089C	Mixed Essential and NonEssential Mouse Orthologs set (['ENSMUSG00000022546', 'ENSMUSG00000031700'])
Yeast_non-SSL_Gene_Pair	YHR001W--YKR003W	Mixed Essential and NonEssential Mouse Orthologs set (['ENSMUSG00000022807', 'ENSMUSG00000028559', 'ENSMUSG00000040875'])
Yeast_non-SSL_Gene_Pair	YBL106C--YPR032W	Mixed Essential and NonEssential Mouse Orthologs set (['ENSMUSG00000022829', 'ENSMUSG00000019790', 'ENSMUSG00000020782', 'ENSMUSG00000020536'])
Yeast_non-SSL_Gene_Pair	YBR042C--YDR018C	Mixed Essential and NonEssential Mouse Orthologs set (['ENSMUSG00000023827', 'ENSMUSG00000001211'])
Yeast_non-SSL_Gene_Pair	YDR147W--YLR133W	Mixed Essential and NonEssential Mouse Orthologs set (['ENSMUSG00000024843', 'ENSMUSG00000022618'])
Yeast_non-SSL_Gene_Pair	YER175C--YHR209W	Mixed Essential and NonEssential Mouse Orthologs set (['ENSMUSG00000025347', 'ENSMUSG00000054619'])
Yeast_non-SSL_Gene_Pair	YER131W--YGL189C	Mixed Essential and NonEssential Mouse Orthologs set (['ENSMUSG00000025362', 'ENSMUSG00000058968', 'MGI:3648358'])
Yeast_non-SSL_Gene_Pair	YBR117C--YPR074C	Mixed Essential and NonEssential Mouse Orthologs set (['ENSMUSG00000025519', 'ENSMUSG00000031397'])
Yeast_non-SSL_Gene_Pair	YKL127W--YMR105C	Mixed Essential and NonEssential Mouse Orthologs set (['ENSMUSG00000025791', 'ENSMUSG00000041731'])
Yeast_non-SSL_Gene_Pair	YCL043C--YDR518W	Mixed Essential and NonEssential Mouse Orthologs set (['ENSMUSG00000025823', 'ENSMUSG00000027248'])
Yeast_non-SSL_Gene_Pair	YLL010C--YLR019W	Mixed Essential and NonEssential Mouse Orthologs set (['ENSMUSG00000026176', 'MGI:1098748', 'ENSMUSG00000047409'])
Yeast_non-SSL_Gene_Pair	YBR273C--YJL048C	Mixed Essential and NonEssential Mouse Orthologs set (['ENSMUSG00000026353', 'ENSMUSG00000071655'])
Yeast_non-SSL_Gene_Pair	YCR048W--YNR019W	Mixed Essential and NonEssential Mouse Orthologs set (['ENSMUSG00000026600', 'ENSMUSG00000023045'])
Yeast_non-SSL_Gene_Pair	YGR009C--YMR017W	Mixed Essential and NonEssential Mouse Orthologs set (['ENSMUSG00000027287', 'ENSMUSG00000027273'])
Yeast_non-SSL_Gene_Pair	YLR441C--YML063W	Mixed Essential and NonEssential Mouse Orthologs set (['ENSMUSG00000028081', 'ENSMUSG00000059751'])
Yeast_non-SSL_Gene_Pair	YDL131W--YDL182W	Mixed Essential and NonEssential Mouse Orthologs set (['ENSMUSG00000028672', 'ENSMUSG00000007908'])
Yeast_non-SSL_Gene_Pair	YCR052W--YNR023W	Mixed Essential and NonEssential Mouse Orthologs set (['ENSMUSG00000028949', 'ENSMUSG00000040699', 'ENSMUSG00000023018'])
Yeast_non-SSL_Gene_Pair	YGR010W--YLR328W	Mixed Essential and NonEssential Mouse Orthologs set (['ENSMUSG00000028992', 'ENSMUSG00000032456'])
Yeast_non-SSL_Gene_Pair	YBR172C--YPL105C	Mixed Essential and NonEssential Mouse Orthologs set (['ENSMUSG00000029714', 'ENSMUSG00000048000'])
Yeast_non-SSL_Gene_Pair	YDR358W--YHR108W	Mixed Essential and NonEssential Mouse Orthologs set (['ENSMUSG00000030872', 'ENSMUSG00000020740', 'ENSMUSG00000033128'])
Yeast_non-SSL_Gene_Pair	YDR389W--YOR134W	Mixed Essential and NonEssential Mouse Orthologs set (['ENSMUSG00000031355', 'ENSMUSG00000036198'])
Yeast_non-SSL_Gene_Pair	YBR038W--YNL192W	Mixed Essential and NonEssential Mouse Orthologs set (['ENSMUSG00000031910', 'ENSMUSG00000022367', 'ENSMUSG00000003665'])
Yeast_non-SSL_Gene_Pair	YGL084C--YPL189W	Mixed Essential and NonEssential Mouse Orthologs set (['ENSMUSG00000032523', 'ENSMUSG00000037375'])
Yeast_non-SSL_Gene_Pair	YER039C--YGL225W	Mixed Essential and NonEssential Mouse Orthologs set (['ENSMUSG00000033114', 'ENSMUSG00000028521'])
Yeast_non-SSL_Gene_Pair	YHR021C--YKL156W	Mixed Essential and NonEssential Mouse Orthologs set (['ENSMUSG00000036781', 'MGI:1888676'])
Yeast_non-SSL_Gene_Pair	YDR502C--YLR180W	Mixed Essential and NonEssential Mouse Orthologs set (['ENSMUSG00000037798', 'ENSMUSG00000053907'])
Yeast_non-SSL_Gene_Pair	YJL105W--YKR029C	Mixed Essential and NonEssential Mouse Orthologs set (['ENSMUSG00000038056', 'ENSMUSG00000048154'])
Yeast_non-SSL_Gene_Pair	YDL022W--YOL059W	Mixed Essential and NonEssential Mouse Orthologs set (['ENSMUSG00000038165', 'ENSMUSG00000050627', 'ENSMUSG00000023019'])
Yeast_non-SSL_Gene_Pair	YDR418W--YEL054C	Mixed Essential and NonEssential Mouse Orthologs set (['ENSMUSG00000038900', 'ENSMUSG00000068612', 'ENSMUSG00000063328', 'ENSMUSG00000061123'])
Yeast_non-SSL_Gene_Pair	YGR241C--YHR161C	Mixed Essential and NonEssential Mouse Orthologs set (['ENSMUSG00000039361', 'ENSMUSG00000033419'])
Yeast_non-SSL_Gene_Pair	YBL085W--YER114C	Mixed Essential and NonEssential Mouse Orthologs set (['ENSMUSG00000039716', 'ENSMUSG00000035954', 'ENSMUSG00000020143', 'ENSMUSG00000058325'])
Yeast_non-SSL_Gene_Pair	YAL038W--YOR347C	Mixed Essential and NonEssential Mouse Orthologs set (['ENSMUSG00000041237', 'ENSMUSG00000032294'])
Yeast_non-SSL_Gene_Pair	YDR451C--YML027W	Mixed Essential and NonEssential Mouse Orthologs set (['ENSMUSG00000041578', 'ENSMUSG00000001103', 'ENSMUSG00000040310', 'ENSMUSG00000044542', 'ENSMUSG00000024518', 'ENSMUSG00000007946', 'ENSMUSG00000021239', 'ENSMUSG00000031621', 'ENSMUSG00000023443', 'ENSMUSG00000004872', 'ENSMUSG00000021848', 'ENSMUSG00000074984', 'ENSMUSG00000034486'])
Yeast_non-SSL_Gene_Pair	YDR500C--YLR185W	Mixed Essential and NonEssential Mouse Orthologs set (['ENSMUSG00000041841', 'ENSMUSG00000049247'])
Yeast_non-SSL_Gene_Pair	YJL193W--YOR307C	Mixed Essential and NonEssential Mouse Orthologs set (['ENSMUSG00000042202', 'ENSMUSG00000019731'])
Yeast_non-SSL_Gene_Pair	YKL221W--YNL125C	Mixed Essential and NonEssential Mouse Orthologs set (['ENSMUSG00000044367', 'ENSMUSG00000027896', 'ENSMUSG00000009378'])
Yeast_non-SSL_Gene_Pair	YDR151C--YLR136C	Mixed Essential and NonEssential Mouse Orthologs set (['ENSMUSG00000045817', 'ENSMUSG00000059334', 'ENSMUSG00000021127'])
Yeast_non-SSL_Gene_Pair	YJL082W--YKR018C	Mixed Essential and NonEssential Mouse Orthologs set (['ENSMUSG00000046196', 'ENSMUSG00000024424', 'ENSMUSG00000038172', 'ENSMUSG00000028555'])
Yeast_non-SSL_Gene_Pair	YGL255W--YLR130C	Mixed Essential and NonEssential Mouse Orthologs set (['ENSMUSG00000046822', 'ENSMUSG00000052310', 'ENSMUSG00000072572'])
Yeast_non-SSL_Gene_Pair	YGL096W--YPL177C	Mixed Essential and NonEssential Mouse Orthologs set (['ENSMUSG00000047407', 'ENSMUSG00000062175', 'ENSMUSG00000063242'])
Yeast_non-SSL_Gene_Pair	YGR118W--YPR132W	Mixed Essential and NonEssential Mouse Orthologs set (['ENSMUSG00000049517', 'ENSMUSG00000073559', 'ENSMUSG00000058175'])
Yeast_non-SSL_Gene_Pair	YBL002W--YDR224C	Mixed Essential and NonEssential Mouse Orthologs set (['ENSMUSG00000050936', 'ENSMUSG00000075031', 'ENSMUSG00000068854', 'ENSMUSG00000058385', 'ENSMUSG00000056895', 'ENSMUSG00000058189', 'ENSMUSG00000069308', 'ENSMUSG00000050799', 'ENSMUSG00000062727', 'ENSMUSG00000069268', 'ENSMUSG00000069311', 'ENSMUSG00000064168'])
Yeast_non-SSL_Gene_Pair	YBL091C-A--YER120W	Mixed Essential and NonEssential Mouse Orthologs set (['ENSMUSG00000054455', 'ENSMUSG00000024091', 'ENSMUSG00000046487'])
Yeast_non-SSL_Gene_Pair	YDR253C--YPL038W	Mixed Essential and NonEssential Mouse Orthologs set (['ENSMUSG00000056028', 'ENSMUSG00000030087', 'ENSMUSG00000024922', 'ENSMUSG00000037279'])
Yeast_non-SSL_Gene_Pair	YMR006C--YMR008C	Mixed Essential and NonEssential Mouse Orthologs set (['ENSMUSG00000056220', 'ENSMUSG00000033852'])
Yeast_non-SSL_Gene_Pair	YJL177W--YKL180W	Mixed Essential and NonEssential Mouse Orthologs set (['ENSMUSG00000057818', 'ENSMUSG00000059927', 'MGI:3647552', 'MGI:3643592', 'ENSMUSG00000062328', 'MGI:3643042', 'MGI:3643433', 'ENSMUSG00000063986'])
Yeast_non-SSL_Gene_Pair	YLR284C--YOR180C	Mixed Essential and NonEssential Mouse Orthologs set (['ENSMUSG00000059288', 'ENSMUSG00000021417', 'ENSMUSG00000021416', 'ENSMUSG00000031758'])
Yeast_non-SSL_Gene_Pair	YGR085C--YPR102C	Mixed Essential and NonEssential Mouse Orthologs set (['ENSMUSG00000059291', 'ENSMUSG00000066592', 'ENSMUSG00000067136'])
Yeast_non-SSL_Gene_Pair	YDL082W--YMR142C	Mixed Essential and NonEssential Mouse Orthologs set (['ENSMUSG00000059835', 'ENSMUSG00000000740', 'ENSMUSG00000066098', 'ENSMUSG00000062977'])
Yeast_non-SSL_Gene_Pair	YGR254W--YHR174W	Mixed Essential and NonEssential Mouse Orthologs set (['ENSMUSG00000060600', 'ENSMUSG00000063524'])
Yeast_non-SSL_Gene_Pair	YGR034W--YLR344W	Mixed Essential and NonEssential Mouse Orthologs set (['ENSMUSG00000060938', 'MGI:3644695', 'ENSMUSG00000066489'])
Yeast_non-SSL_Gene_Pair	YDR272W--YOR040W	Mixed Essential and NonEssential Mouse Orthologs set (['ENSMUSG00000061046', 'ENSMUSG00000024158', 'ENSMUSG00000026179'])
Yeast_non-SSL_Gene_Pair	YBR191W--YPL079W	Mixed Essential and NonEssential Mouse Orthologs set (['ENSMUSG00000061256', 'ENSMUSG00000060566', 'MGI:3648520', 'MGI:3645759', 'ENSMUSG00000071077', 'ENSMUSG00000064315', 'ENSMUSG00000062152', 'ENSMUSG00000071329', 'ENSMUSG00000061684', 'ENSMUSG00000060125', 'ENSMUSG00000072714', 'ENSMUSG00000069986', 'ENSMUSG00000056849', 'ENSMUSG00000057370', 'ENSMUSG00000061242', 'MGI:3644324', 'ENSMUSG00000…
Yeast_non-SSL_Gene_Pair	YER056C-A--YIL052C	Mixed Essential and NonEssential Mouse Orthologs set (['ENSMUSG00000061669', 'ENSMUSG00000062006'])
Yeast_non-SSL_Gene_Pair	YDR252W--YPL037C	Mixed Essential and NonEssential Mouse Orthologs set (['ENSMUSG00000062235', 'ENSMUSG00000067387', 'ENSMUSG00000028568', 'ENSMUSG00000021660'])
Yeast_non-SSL_Gene_Pair	YDL136W--YDL191W	Mixed Essential and NonEssential Mouse Orthologs set (['ENSMUSG00000062997', 'MGI:3647794'])
Yeast_non-SSL_Gene_Pair	YHR203C--YJR145C	Mixed Essential and NonEssential Mouse Orthologs set (['ENSMUSG00000063171', 'ENSMUSG00000031320', 'ENSMUSG00000044609', 'ENSMUSG00000046411'])
Yeast_non-SSL_Gene_Pair	YDR471W--YHR010W	Mixed Essential and NonEssential Mouse Orthologs set (['ENSMUSG00000063548', 'ENSMUSG00000073640', 'ENSMUSG00000067927', 'MGI:3643600', 'ENSMUSG00000063316'])
Yeast_non-SSL_Gene_Pair	YEL039C--YJR048W	Mixed Essential and NonEssential Mouse Orthologs set (['ENSMUSG00000063694', 'ENSMUSG00000056436'])
Yeast_non-SSL_Gene_Pair	YBL072C--YER102W	Mixed Essential and NonEssential Mouse Orthologs set (['ENSMUSG00000066626', 'ENSMUSG00000047675', 'ENSMUSG00000071303'])
Yeast_non-SSL_Gene_Pair	YJL190C--YLR367W	Mixed Essential and NonEssential Mouse Orthologs set (['ENSMUSG00000067351', 'ENSMUSG00000056877', 'ENSMUSG00000008683'])
Yeast_non-SSL_Gene_Pair	YHL033C--YLL045C	Mixed Essential and NonEssential Mouse Orthologs set (['ENSMUSG00000068579', 'ENSMUSG00000062758', 'ENSMUSG00000062874', 'MGI:3647916', 'ENSMUSG00000068586', 'MGI:3649050', 'ENSMUSG00000066452', 'ENSMUSG00000062358', 'ENSMUSG00000070778', 'ENSMUSG00000071052', 'ENSMUSG00000070289', 'ENSMUSG00000062647'])
Yeast_non-SSL_Gene_Pair	YER074W--YIL069C	Mixed Essential and NonEssential Mouse Orthologs set (['ENSMUSG00000069125', 'ENSMUSG00000058869', 'ENSMUSG00000025290', 'MGI:3647560', 'ENSMUSG00000062284', 'MGI:3644407'])
Yeast_non-SSL_Gene_Pair	YDR338C--YHR032W	Mixed Essential and NonEssential Mouse Orthologs set (['ENSMUSG00000069855', 'ENSMUSG00000010122'])
Yeast_non-SSL_Gene_Pair	YKL032C--YMR072W	Mixed Essential and NonEssential Mouse Orthologs set (['ENSMUSG00000070643', 'ENSMUSG00000051910', 'ENSMUSG00000041540'])
Yeast_non-SSL_Gene_Pair	YDL075W--YLR406C	Mixed Essential and NonEssential Mouse Orthologs set (['ENSMUSG00000070912', 'ENSMUSG00000067870', 'MGI:3647128', 'MGI:3645866', 'MGI:3644512', 'ENSMUSG00000072255', 'ENSMUSG00000066389', 'MGI:3643738', 'ENSMUSG00000073702'])
Yeast_non-SSL_Gene_Pair	YDL114W--YLR426W	Mixed Essential and NonEssential Mouse Orthologs set (['ENSMUSG00000071019', 'ENSMUSG00000028236', 'ENSMUSG00000066026', 'ENSMUSG00000029311', 'ENSMUSG00000025921', 'ENSMUSG00000034528'])
Yeast_non-SSL_Gene_Pair	YBL003C--YDR225W	Mixed Essential and NonEssential Mouse Orthologs set (['ENSMUSG00000071516', 'ENSMUSG00000049932', 'ENSMUSG00000068855', 'ENSMUSG00000060032', 'MGI:3648070', 'ENSMUSG00000061991', 'ENSMUSG00000060081', 'ENSMUSG00000069302', 'ENSMUSG00000063021', 'ENSMUSG00000060722', 'MGI:2448458'])
Yeast_non-SSL_Gene_Pair	YLR264W--YOR167C	Mixed Essential and NonEssential Mouse Orthologs set (['ENSMUSG00000072576', 'MGI:1859516'])
Yeast_non-SSL_Gene_Pair	YGL082W--YPL191C	Mixed Essential and NonEssential Mouse Orthologs set (['ENSMUSG00000074214', 'ENSMUSG00000038712'])
Yeast_non-SSL_Gene_Pair	YHR141C--YNL162W	Mixed Essential and NonEssential Mouse Orthologs set (['MGI:1201789', 'ENSMUSG00000049751', 'MGI:3648757'])
Yeast_non-SSL_Gene_Pair	YBL027W--YBR084C-A	Mixed Essential and NonEssential Mouse Orthologs set (['MGI:3644244', 'ENSMUSG00000057756', 'MGI:3645369', 'ENSMUSG00000017404'])
Yeast_non-SSL_Gene_Pair	YFL034C-A--YLR061W	Mixed Essential and NonEssential Mouse Orthologs set (['MGI:3644276', 'ENSMUSG00000028936', 'ENSMUSG00000065982', 'ENSMUSG00000045862', 'ENSMUSG00000039221'])
Yeast_non-SSL_Gene_Pair	YDR447C--YML024W	Mixed Essential and NonEssential Mouse Orthologs set (['MGI:3644383', 'ENSMUSG00000061787', 'MGI:3645740', 'ENSMUSG00000050978'])
Yeast_non-SSL_Gene_Pair	YDL061C--YLR388W	Mixed Essential and NonEssential Mouse Orthologs set (['MGI:3645951', 'ENSMUSG00000063180', 'ENSMUSG00000058737', 'ENSMUSG00000034892', 'ENSMUSG00000068243', 'ENSMUSG00000063640'])
Yeast_non-SSL_Gene_Pair	YGL147C--YNL067W	Mixed Essential and NonEssential Mouse Orthologs set (['MGI:3646634', 'ENSMUSG00000071292', 'MGI:1298373'])
Yeast_non-SSL_Gene_Pair	YBR181C--YPL090C	Mixed Essential and NonEssential Mouse Orthologs set (['MGI:3646708', 'MGI:3643565', 'ENSMUSG00000075581', 'ENSMUSG00000028495', 'ENSMUSG00000063875'])
Yeast_non-SSL_Gene_Pair	YDR450W--YML026C	Mixed Essential and NonEssential Mouse Orthologs set (['MGI:3647485', 'ENSMUSG00000008668', 'MGI:3644672', 'ENSMUSG00000064231', 'MGI:3644667', 'ENSMUSG00000074866'])
Yeast_non-SSL_Gene_Pair	YBR048W--YDR025W	Mixed Essential and NonEssential Mouse Orthologs set (['MGI:3648319', 'ENSMUSG00000003429'])
Yeast_non-SSL_Gene_Pair	YLR448W--YML073C	Mixed Essential and NonEssential Mouse Orthologs set (['MGI:3649145', 'ENSMUSG00000067121', 'ENSMUSG00000062336', 'ENSMUSG00000029614', 'MGI:3643323'])
Yeast_non-SSL_Gene_Pair	YIR031C--YNL117W	Mixed Essential and NonEssential Worm Orthologs set (['C05E4.9a', 'C08F11.14'])
Yeast_non-SSL_Gene_Pair	YCL043C--YDR518W	Mixed Essential and NonEssential Worm Orthologs set (['C14B9.2', 'C07A12.4a', 'C14B1.1'])
Yeast_non-SSL_Gene_Pair	YHR028C--YOR219C	Mixed Essential and NonEssential Worm Orthologs set (['C27C12.7', 'T23F1.7b'])
Yeast_non-SSL_Gene_Pair	YDR147W--YLR133W	Mixed Essential and NonEssential Worm Orthologs set (['C28D4.2', 'C52B9.1a'])
Yeast_non-SSL_Gene_Pair	YDR502C--YLR180W	Mixed Essential and NonEssential Worm Orthologs set (['C49F5.1', 'Y105C5B.12b', 'C06E7.1a', 'C06E7.3a', 'T13A10.11a'])
Yeast_non-SSL_Gene_Pair	YBR009C--YNL030W	Mixed Essential and NonEssential Worm Orthologs set (['C50F4.7', 'T23D8.5', 'ZK131.4', 'ZK131.1', 'F54E12.3', 'ZK131.8', 'K03A1.6', 'T10C6.14', 'K06C4.2', 'K06C4.10', 'F07B7.9', 'F45F2.3', 'F17E9.12', 'F55G1.11', 'B0035.9', 'F22B3.1'])
Yeast_non-SSL_Gene_Pair	YEL039C--YJR048W	Mixed Essential and NonEssential Worm Orthologs set (['E04A4.7', 'ZC116.2'])
Yeast_non-SSL_Gene_Pair	YBR001C--YDR001C	Mixed Essential and NonEssential Worm Orthologs set (['F15A2.2', 'T05A12.2', 'W05E10.4', 'F57B10.7', 'C23H3.7'])
Yeast_non-SSL_Gene_Pair	YAL038W--YOR347C	Mixed Essential and NonEssential Worm Orthologs set (['F25H5.3b', 'ZK593.1'])
Yeast_non-SSL_Gene_Pair	YLR178C--YLR179C	Mixed Essential and NonEssential Worm Orthologs set (['F40A3.3a', 'Y69E1A.5'])
Yeast_non-SSL_Gene_Pair	YBL091C-A--YER120W	Mixed Essential and NonEssential Worm Orthologs set (['F42G2.5', 'F33D11.11', 'F43C11.8', 'ZK1240.9', 'ZK1240.2', 'ZK1240.3', 'ZK1240.1'])
Yeast_non-SSL_Gene_Pair	YBL002W--YDR224C	Mixed Essential and NonEssential Worm Orthologs set (['F54E12.4', 'C50F4.5', 'T10C6.11', 'ZK131.9', 'F55G1.3', 'B0035.8', 'ZK131.5', 'F45F2.12', 'H02I12.6', 'F07B7.4', 'F35H10.11', 'K06C4.4', 'F17E9.9', 'K06C4.12', 'F07B7.11', 'F08G2.1'])
Yeast_non-SSL_Gene_Pair	YBL003C--YDR225W	Mixed Essential and NonEssential Worm Orthologs set (['F54E12.5', 'ZK131.6', 'T23D8.6', 'F35H10.1', 'K06C4.3', 'F55G1.10', 'B0035.7', 'K06C4.11', 'F07B7.3', 'H02I12.7', 'F45F2.4', 'F08G2.2', 'C50F4.13', 'ZK131.10', 'F07B7.10', 'F17E9.13', 'T10C6.12'])
Yeast_non-SSL_Gene_Pair	YDL022W--YOL059W	Mixed Essential and NonEssential Worm Orthologs set (['K11H3.1b', 'F47G4.3'])
Yeast_non-SSL_Gene_Pair	YBR294W--YLR092W	Mixed Essential and NonEssential Worm Orthologs set (['K12G11.1', 'W01B11.2', 'K12G11.2', 'F41D9.5', 'ZK287.2', 'W04G3.6'])
Yeast_non-SSL_Gene_Pair	YKL221W--YNL125C	Mixed Essential and NonEssential Worm Orthologs set (['T02G5.12', 'K05B2.5', 'C01B4.9', 'Y19D10A.12', 'C10E2.6'])
Yeast_non-SSL_Gene_Pair	YDL114W--YLR426W	Mixed Essential and NonEssential Worm Orthologs set (['T05F1.10', 'T02E1.5', 'T11F9.11'])
Yeast_non-SSL_Gene_Pair	YBR210W--YGL054C	Mixed Essential and NonEssential Worm Orthologs set (['T09E8.3', 'Y64H9A.1'])
Yeast_non-SSL_Gene_Pair	YGR055W--YHL036W	Mixed Essential and NonEssential Worm Orthologs set (['T11F9.4', 'F52H2.2', 'F27C8.1', 'F54D12.3', 'T13A10.10a', 'Y53H1C.1a', 'F28F9.4', 'C55C2.5a', 'F07C3.7'])
Yeast_non-SSL_Gene_Pair	YER039C--YGL225W	Mixed Essential and NonEssential Worm Orthologs set (['T21B6.5', 'C50F4.14'])
Yeast_non-SSL_Gene_Pair	YGR085C--YPR102C	Mixed Essential and NonEssential Worm Orthologs set (['T22F3.4', 'F07D10.1'])
Yeast_non-SSL_Gene_Pair	YDR500C--YLR185W	Mixed Essential and NonEssential Worm Orthologs set (['W01D2.1', 'C54C6.1'])
Yeast_non-SSL_Gene_Pair	YCR052W--YNR023W	Mixed Essential and NonEssential Worm Orthologs set (['WBGene00044072', 'C18E3.2'])
Yeast_non-SSL_Gene_Pair	YKL146W--YNL101W	Mixed Essential and NonEssential Worm Orthologs set (['Y38H6C.17', 'T27A1.5', 'H32K16.1', 'Y43F4B.7', 'C44B7.6a', 'F59B2.2'])
Yeast_non-SSL_Gene_Pair	YHR123W--YNL130C	Mixed Essential and NonEssential Worm Orthologs set (['Y49A3A.1', 'F22E10.5'])
Yeast_non-SSL_Gene_Pair	YJL137C--YKR058W	Mixed Essential and NonEssential Worm Orthologs set (['Y73F8A.31', 'T25E12.5', 'F56B6.4a'])
Yeast_non-SSL_Gene_Pair	YDR151C--YLR136C	Mixed Essential and NonEssential Worm Orthologs set (['ZC513.6', 'Y116A8C.19', 'Y116A8C.17', 'Y116A8C.20', 'C35D6.4', 'Y57G11C.25', 'F52E1.1', 'F38C2.5', 'F38C2.7', 'Y60A9.3'])
Yeast_non-SSL_Gene_Pair	YHR179W--YPL171C	Mixed Essential and NonEssential Worm Orthologs set (['ZK742.3', 'Y73C8C.10', 'ZK742.4', 'F17A9.5', 'F17A9.4', 'W06H8.2', 'T10B5.8', 'F56D5.3'])
Yeast_non-SSL_Gene_Pair	YER131W--YGL189C	NonEssential Fly Ortholog CG10305
Yeast_non-SSL_Gene_Pair	YDL131W--YDL182W	NonEssential Fly Ortholog CG10399
Yeast_non-SSL_Gene_Pair	YHR021C--YKL156W	NonEssential Fly Ortholog CG10423
Yeast_non-SSL_Gene_Pair	YBR181C--YPL090C	NonEssential Fly Ortholog CG10944
Yeast_non-SSL_Gene_Pair	YBR242W--YGL101W	NonEssential Fly Ortholog CG11050
Yeast_non-SSL_Gene_Pair	YLR028C--YMR120C	NonEssential Fly Ortholog CG11089
Yeast_non-SSL_Gene_Pair	YHR203C--YJR145C	NonEssential Fly Ortholog CG11276
Yeast_non-SSL_Gene_Pair	YGR056W--YLR357W	NonEssential Fly Ortholog CG11375
Yeast_non-SSL_Gene_Pair	YLR448W--YML073C	NonEssential Fly Ortholog CG11522
Yeast_non-SSL_Gene_Pair	YGR238C--YHR158C	NonEssential Fly Ortholog CG12081
Yeast_non-SSL_Gene_Pair	YGR283C--YMR310C	NonEssential Fly Ortholog CG12128
Yeast_non-SSL_Gene_Pair	YBR191W--YPL079W	NonEssential Fly Ortholog CG12775
Yeast_non-SSL_Gene_Pair	YGR010W--YLR328W	NonEssential Fly Ortholog CG13645
Yeast_non-SSL_Gene_Pair	YBR183W--YPL087W	NonEssential Fly Ortholog CG13969
Yeast_non-SSL_Gene_Pair	YJL193W--YOR307C	NonEssential Fly Ortholog CG14621
Yeast_non-SSL_Gene_Pair	YLR454W--YPR117W	NonEssential Fly Ortholog CG14967
Yeast_non-SSL_Gene_Pair	YER057C--YIL051C	NonEssential Fly Ortholog CG15261
Yeast_non-SSL_Gene_Pair	YLR287C-A--YOR182C	NonEssential Fly Ortholog CG15697
Yeast_non-SSL_Gene_Pair	YDR111C--YLR089C	NonEssential Fly Ortholog CG1640
Yeast_non-SSL_Gene_Pair	YHR208W--YJR148W	NonEssential Fly Ortholog CG1673
Yeast_non-SSL_Gene_Pair	YGR254W--YHR174W	NonEssential Fly Ortholog CG17654
Yeast_non-SSL_Gene_Pair	YHL017W--YKL039W	NonEssential Fly Ortholog CG17660
Yeast_non-SSL_Gene_Pair	YGL012W--YNL280C	NonEssential Fly Ortholog CG17952
Yeast_non-SSL_Gene_Pair	YDL075W--YLR406C	NonEssential Fly Ortholog CG1821
Yeast_non-SSL_Gene_Pair	YLR270W--YOR173W	NonEssential Fly Ortholog CG2091
Yeast_non-SSL_Gene_Pair	YLR441C--YML063W	NonEssential Fly Ortholog CG2168
Yeast_non-SSL_Gene_Pair	YDR147W--YLR133W	NonEssential Fly Ortholog CG2201
Yeast_non-SSL_Gene_Pair	YGR241C--YHR161C	NonEssential Fly Ortholog CG2520
Yeast_non-SSL_Gene_Pair	YDR502C--YLR180W	NonEssential Fly Ortholog CG2674
Yeast_non-SSL_Gene_Pair	YBL027W--YBR084C-A	NonEssential Fly Ortholog CG2746
Yeast_non-SSL_Gene_Pair	YGR043C--YLR354C	NonEssential Fly Ortholog CG2827
Yeast_non-SSL_Gene_Pair	YBR263W--YLR058C	NonEssential Fly Ortholog CG3011
Yeast_non-SSL_Gene_Pair	YML118W--YMR285C	NonEssential Fly Ortholog CG31299
Yeast_non-SSL_Gene_Pair	YDR418W--YEL054C	NonEssential Fly Ortholog CG3195
Yeast_non-SSL_Gene_Pair	YJL177W--YKL180W	NonEssential Fly Ortholog CG3203
Yeast_non-SSL_Gene_Pair	YHR031C--YML061C	NonEssential Fly Ortholog CG3238
Yeast_non-SSL_Gene_Pair	YGR124W--YPR145W	NonEssential Fly Ortholog CG33486
Yeast_non-SSL_Gene_Pair	YBR189W--YPL081W	NonEssential Fly Ortholog CG3395
Yeast_non-SSL_Gene_Pair	YBR172C--YPL105C	NonEssential Fly Ortholog CG3509
Yeast_non-SSL_Gene_Pair	YDR358W--YHR108W	NonEssential Fly Ortholog CG3529
Yeast_non-SSL_Gene_Pair	YBL087C--YER117W	NonEssential Fly Ortholog CG3661
Yeast_non-SSL_Gene_Pair	YGR256W--YHR183W	NonEssential Fly Ortholog CG3724
Yeast_non-SSL_Gene_Pair	YER074W--YIL069C	NonEssential Fly Ortholog CG3751
Yeast_non-SSL_Gene_Pair	YDR435C--YOL141W	NonEssential Fly Ortholog CG3793
Yeast_non-SSL_Gene_Pair	YER039C--YGL225W	NonEssential Fly Ortholog CG3874
Yeast_non-SSL_Gene_Pair	YDR447C--YML024W	NonEssential Fly Ortholog CG3922
Yeast_non-SSL_Gene_Pair	YGR240C--YMR205C	NonEssential Fly Ortholog CG4001
Yeast_non-SSL_Gene_Pair	YDL083C--YMR143W	NonEssential Fly Ortholog CG4046
Yeast_non-SSL_Gene_Pair	YDR151C--YLR136C	NonEssential Fly Ortholog CG4070
Yeast_non-SSL_Gene_Pair	YDL081C--YDL130W	NonEssential Fly Ortholog CG4087
Yeast_non-SSL_Gene_Pair	YDL136W--YDL191W	NonEssential Fly Ortholog CG4111
Yeast_non-SSL_Gene_Pair	YGL063W--YPL212C	NonEssential Fly Ortholog CG4159
Yeast_non-SSL_Gene_Pair	YCR052W--YNR023W	NonEssential Fly Ortholog CG4303
Yeast_non-SSL_Gene_Pair	YDR272W--YOR040W	NonEssential Fly Ortholog CG4365
Yeast_non-SSL_Gene_Pair	YDR471W--YHR010W	NonEssential Fly Ortholog CG4759
Yeast_non-SSL_Gene_Pair	YKL127W--YMR105C	NonEssential Fly Ortholog CG5165
Yeast_non-SSL_Gene_Pair	YKL043W--YMR016C	NonEssential Fly Ortholog CG5237
Yeast_non-SSL_Gene_Pair	YBR020W--YDR009W	NonEssential Fly Ortholog CG5288
Yeast_non-SSL_Gene_Pair	YER070W--YIL066C	NonEssential Fly Ortholog CG5371
Yeast_non-SSL_Gene_Pair	YBR031W--YDR012W	NonEssential Fly Ortholog CG5502
Yeast_non-SSL_Gene_Pair	YJR094W-A--YPR043W	NonEssential Fly Ortholog CG5827
Yeast_non-SSL_Gene_Pair	YLL010C--YLR019W	NonEssential Fly Ortholog CG5830
Yeast_non-SSL_Gene_Pair	YBR210W--YGL054C	NonEssential Fly Ortholog CG5855
Yeast_non-SSL_Gene_Pair	YGL147C--YNL067W	NonEssential Fly Ortholog CG6141
Yeast_non-SSL_Gene_Pair	YHL001W--YKL006W	NonEssential Fly Ortholog CG6253
Yeast_non-SSL_Gene_Pair	YER081W--YIL074C	NonEssential Fly Ortholog CG6287
Yeast_non-SSL_Gene_Pair	YDR098C--YER174C	NonEssential Fly Ortholog CG6523
Yeast_non-SSL_Gene_Pair	YGR027C--YLR333C	NonEssential Fly Ortholog CG6684
Yeast_non-SSL_Gene_Pair	YBR267W--YLR387C	NonEssential Fly Ortholog CG6769
Yeast_non-SSL_Gene_Pair	YBR121C--YPR081C	NonEssential Fly Ortholog CG6778
Yeast_non-SSL_Gene_Pair	YGR034W--YLR344W	NonEssential Fly Ortholog CG6846
Yeast_non-SSL_Gene_Pair	YFR015C--YLR258W	NonEssential Fly Ortholog CG6904
Yeast_non-SSL_Gene_Pair	YAL038W--YOR347C	NonEssential Fly Ortholog CG7070
Yeast_non-SSL_Gene_Pair	YDL066W--YLR174W	NonEssential Fly Ortholog CG7176
Yeast_non-SSL_Gene_Pair	YHR141C--YNL162W	NonEssential Fly Ortholog CG7424
Yeast_non-SSL_Gene_Pair	YGL125W--YPL023C	NonEssential Fly Ortholog CG7560
Yeast_non-SSL_Gene_Pair	YGR085C--YPR102C	NonEssential Fly Ortholog CG7726
Yeast_non-SSL_Gene_Pair	YCR048W--YNR019W	NonEssential Fly Ortholog CG8112
Yeast_non-SSL_Gene_Pair	YDR438W--YML018C	NonEssential Fly Ortholog CG8195
Yeast_non-SSL_Gene_Pair	YGR118W--YPR132W	NonEssential Fly Ortholog CG8415
Yeast_non-SSL_Gene_Pair	YBR024W--YBR037C	NonEssential Fly Ortholog CG8885
Yeast_non-SSL_Gene_Pair	YDR450W--YML026C	NonEssential Fly Ortholog CG8900
Yeast_non-SSL_Gene_Pair	YAL015C--YOL043C	NonEssential Fly Ortholog CG9272
Yeast_non-SSL_Gene_Pair	YHR028C--YOR219C	NonEssential Fly Orthologs set (['CG11034', 'CG32145', 'CG11319'])
Yeast_non-SSL_Gene_Pair	YEL039C--YJR048W	NonEssential Fly Orthologs set (['CG13263', 'CG17903'])
Yeast_non-SSL_Gene_Pair	YIL113W--YNL053W	NonEssential Fly Orthologs set (['CG14080', 'CG15528', 'CG7850'])
Yeast_non-SSL_Gene_Pair	YLL053C--YPR192W	NonEssential Fly Orthologs set (['CG17662', 'CG17664'])
Yeast_non-SSL_Gene_Pair	YLR178C--YLR179C	NonEssential Fly Orthologs set (['CG17917', 'CG10298', 'CG18594', 'CG17919', 'CG7054', 'CG6180'])
Yeast_non-SSL_Gene_Pair	YJL084C--YKR021W	NonEssential Fly Orthologs set (['CG18747', 'CG18746', 'CG18745', 'CG1105', 'CG14696', 'CG2993', 'CG3014', 'CG4674', 'CG10086', 'CG2641', 'CG7047'])
Yeast_non-SSL_Gene_Pair	YLR264W--YOR167C	NonEssential Fly Orthologs set (['CG2998', 'CG15527'])
Yeast_non-SSL_Gene_Pair	YKL221W--YNL125C	NonEssential Fly Orthologs set (['CG3456', 'CG3409', 'CG8468', 'CG13907'])
Yeast_non-SSL_Gene_Pair	YDR252W--YPL037C	NonEssential Fly Orthologs set (['CG3644', 'CG11835'])
Yeast_non-SSL_Gene_Pair	YDR253C--YPL038W	NonEssential Fly Orthologs set (['CG4158', 'CG3758'])
Yeast_non-SSL_Gene_Pair	YAL062W--YOR375C	NonEssential Fly Orthologs set (['CG4434', 'CG5320'])
Yeast_non-SSL_Gene_Pair	YBR042C--YDR018C	NonEssential Fly Orthologs set (['CG4729', 'CG4753'])
Yeast_non-SSL_Gene_Pair	YBL091C-A--YER120W	NonEssential Fly Orthologs set (['CG5014', 'CG7919'])
Yeast_non-SSL_Gene_Pair	YBR117C--YPR074C	NonEssential Fly Orthologs set (['CG5103', 'CG8036'])
Yeast_non-SSL_Gene_Pair	YFL048C--YLR080W	NonEssential Fly Orthologs set (['CG5510', 'CG6822'])
Yeast_non-SSL_Gene_Pair	YER056C-A--YIL052C	NonEssential Fly Orthologs set (['CG6090', 'CG9354'])
Yeast_non-SSL_Gene_Pair	YEL041W--YJR049C	NonEssential Fly Orthologs set (['CG6145', 'CG33156'])
Yeast_non-SSL_Gene_Pair	YKL141W--YMR118C	NonEssential Fly Orthologs set (['CG6666', 'CG6629'])
Yeast_non-SSL_Gene_Pair	YBR273C--YJL048C	NonEssential Fly Orthologs set (['CG8209', 'CG8042'])
Yeast_non-SSL_Gene_Pair	YCL043C--YDR518W	NonEssential Fly Orthologs set (['CG8983', 'CG6988'])
Yeast_non-SSL_Gene_Pair	YDL022W--YOL059W	NonEssential Fly Orthologs set (['CG9042', 'CG3215', 'CG31169'])
Yeast_non-SSL_Gene_Pair	YGR243W--YHR162W	NonEssential Fly Orthologs set (['CG9399', 'CG32832', 'CG9396'])
Yeast_non-SSL_Gene_Pair	YGR055W--YHL036W	NonEssential Fly Orthologs set (['CG9413', 'CG6070', 'CG12317', 'CG1607', 'CG3297'])
Yeast_non-SSL_Gene_Pair	YGL255W--YLR130C	NonEssential Fly Orthologs set (['CG9428', 'CG9430', 'CG4334', 'CG6898'])
Yeast_non-SSL_Gene_Pair	YBR294W--YLR092W	NonEssential Fly Orthologs set (['CG9717', 'CG6928', 'CG6125', 'CG7912', 'CG5002', 'CG5404', 'CG9702', 'CG7005'])
Yeast_non-SSL_Gene_Pair	YHR047C--YKL157W	NonEssential Mouse Ortholog ENSMUSG00000001441
Yeast_non-SSL_Gene_Pair	YDR441C--YML022W	NonEssential Mouse Ortholog ENSMUSG00000006589
Yeast_non-SSL_Gene_Pair	YBR140C--YOL081W	NonEssential Mouse Ortholog ENSMUSG00000020716
Yeast_non-SSL_Gene_Pair	YEL041W--YJR049C	NonEssential Mouse Ortholog ENSMUSG00000029063
Yeast_non-SSL_Gene_Pair	YBR001C--YDR001C	NonEssential Mouse Ortholog ENSMUSG00000032098
Yeast_non-SSL_Gene_Pair	YGR283C--YMR310C	NonEssential Mouse Ortholog ENSMUSG00000039660
Yeast_non-SSL_Gene_Pair	YBR294W--YLR092W	NonEssential Mouse Ortholog ENSMUSG00000039908
Yeast_non-SSL_Gene_Pair	YAL015C--YOL043C	NonEssential Mouse Ortholog ENSMUSG00000041429
Yeast_non-SSL_Gene_Pair	YHL039W--YPL208W	NonEssential Mouse Ortholog ENSMUSG00000056770
Yeast_non-SSL_Gene_Pair	YLL053C--YPR192W	NonEssential Mouse Orthologs set (['ENSMUSG00000025389', 'ENSMUSG00000004655'])
Yeast_non-SSL_Gene_Pair	YHR208W--YJR148W	NonEssential Mouse Orthologs set (['ENSMUSG00000030268', 'ENSMUSG00000030826'])
Yeast_non-SSL_Gene_Pair	YDL066W--YLR174W	NonEssential Mouse Orthologs set (['ENSMUSG00000030541', 'ENSMUSG00000025950'])
Yeast_non-SSL_Gene_Pair	YDR438W--YML018C	NonEssential Worm Ortholog B0041.5
Yeast_non-SSL_Gene_Pair	YGL012W--YNL280C	NonEssential Worm Ortholog B0250.9
Yeast_non-SSL_Gene_Pair	YBR172C--YPL105C	NonEssential Worm Ortholog C18H9.3
Yeast_non-SSL_Gene_Pair	YLR287C-A--YOR182C	NonEssential Worm Ortholog C26F1.4
Yeast_non-SSL_Gene_Pair	YDR341C--YHR091C	NonEssential Worm Ortholog C29H12.1
Yeast_non-SSL_Gene_Pair	YER081W--YIL074C	NonEssential Worm Ortholog C31C9.2
Yeast_non-SSL_Gene_Pair	YHL017W--YKL039W	NonEssential Worm Ortholog C52B9.4
Yeast_non-SSL_Gene_Pair	YJL084C--YKR021W	NonEssential Worm Ortholog F15A4.9
Yeast_non-SSL_Gene_Pair	YBR273C--YJL048C	NonEssential Worm Ortholog F23C8.4
Yeast_non-SSL_Gene_Pair	YLR454W--YPR117W	NonEssential Worm Ortholog F31C3.3
Yeast_non-SSL_Gene_Pair	YGR238C--YHR158C	NonEssential Worm Ortholog F53E4.1
Yeast_non-SSL_Gene_Pair	YCR048W--YNR019W	NonEssential Worm Ortholog H19N07.4
Yeast_non-SSL_Gene_Pair	YDR200C--YLR238W	NonEssential Worm Ortholog M4.1
Yeast_non-SSL_Gene_Pair	YKL127W--YMR105C	NonEssential Worm Ortholog R05F9.6
Yeast_non-SSL_Gene_Pair	YIL114C--YNL055C	NonEssential Worm Ortholog R05G6.7
Yeast_non-SSL_Gene_Pair	YAL015C--YOL043C	NonEssential Worm Ortholog R10E4.5
Yeast_non-SSL_Gene_Pair	YML106W--YMR271C	NonEssential Worm Ortholog R12E2.11
Yeast_non-SSL_Gene_Pair	YDR441C--YML022W	NonEssential Worm Ortholog T19B4.3
Yeast_non-SSL_Gene_Pair	YBR183W--YPL087W	NonEssential Worm Ortholog W02F12.2
Yeast_non-SSL_Gene_Pair	YGL063W--YPL212C	NonEssential Worm Ortholog W06H3.2
Yeast_non-SSL_Gene_Pair	YBR182C--YPL089C	NonEssential Worm Ortholog W10D5.1
Yeast_non-SSL_Gene_Pair	YLR270W--YOR173W	NonEssential Worm Ortholog Y113G7A.9
Yeast_non-SSL_Gene_Pair	YGR188C--YJL013C	NonEssential Worm Ortholog ZC328.4
Yeast_non-SSL_Gene_Pair	YLR284C--YOR180C	NonEssential Worm Orthologs set (['B0272.4', 'R06F6.9'])
Yeast_non-SSL_Gene_Pair	YCR026C--YEL016C	NonEssential Worm Orthologs set (['C27A7.3', 'C27A7.1'])
Yeast_non-SSL_Gene_Pair	YDL066W--YLR174W	NonEssential Worm Orthologs set (['C34F6.8', 'F59B8.2'])
Yeast_non-SSL_Gene_Pair	YGR010W--YLR328W	NonEssential Worm Orthologs set (['F26H9.4', 'W06B3.1'])
Yeast_non-SSL_Gene_Pair	YLL053C--YPR192W	NonEssential Worm Orthologs set (['F40F9.9', 'C32C4.2'])
Yeast_non-SSL_Gene_Pair	YHR208W--YJR148W	NonEssential Worm Orthologs set (['Y44A6D.5', 'K02A4.1'])
Yeast_non-SSL_Gene_Pair	YBR042C--YDR018C	NonEssential Worm Orthologs set (['ZK40.1', 'F55A11.5', 'T05H4.1'])
Yeast_SSL_Gene_Pair	YIL133C--YNL069C	Essential Fly Ortholog CG1475
Yeast_SSL_Gene_Pair	YER177W--YDR099W	Essential Mouse Ortholog ENSMUSG00000020849
Yeast_SSL_Gene_Pair	YML075C--YLR450W	Essential Mouse Ortholog ENSMUSG00000021670
Yeast_SSL_Gene_Pair	YGR214W--YLR048W	Essential Worm Orthologs B0393.1
Yeast_SSL_Gene_Pair	YJR031C--YEL022W	Essential Worm Orthologs C24H11.7
Yeast_SSL_Gene_Pair	YML075C--YLR450W	Essential Worm Orthologs F08F8.2
Yeast_SSL_Gene_Pair	YKR057W--YJL136C	Essential Worm Orthologs F37C12.11
Yeast_SSL_Gene_Pair	YCR031C--YJL191W	Essential Worm Orthologs F37C12.9
Yeast_SSL_Gene_Pair	YHR066W--YDR312W	Essential Worm Orthologs K09H9.6
Yeast_SSL_Gene_Pair	YJR047C--YEL034W	Essential Worm Orthologs set (['F54C9.1', 'T05G5.10'])
Yeast_SSL_Gene_Pair	YBL039C--YJR103W	Essential Worm Orthologs W06H3.3
Yeast_SSL_Gene_Pair	YCR031C--YJL191W	Mixed Essential and NonEssential Fly Orthologs set (['CG1524', 'CG1527'])
Yeast_SSL_Gene_Pair	YIL159W--YNL271C	Mixed Essential and NonEssential Fly Orthologs set (['CG1768', 'CG14622'])
Yeast_SSL_Gene_Pair	YAL030W--YOR327C	Mixed Essential and NonEssential Mouse Orthologs set (['ENSMUSG00000020894', 'ENSMUSG00000030337', 'ENSMUSG00000026696', 'ENSMUSG00000028955'])
Yeast_SSL_Gene_Pair	YGR070W--YLR371W	Mixed Essential and NonEssential Mouse Orthologs set (['ENSMUSG00000021215', 'ENSMUSG00000021895'])
Yeast_SSL_Gene_Pair	YCR031C--YJL191W	Mixed Essential and NonEssential Mouse Orthologs set (['ENSMUSG00000024608', 'ENSMUSG00000061848'])
Yeast_SSL_Gene_Pair	YGR038W--YLR350W	Mixed Essential and NonEssential Mouse Orthologs set (['ENSMUSG00000025353', 'ENSMUSG00000038150', 'MGI:3646114', 'ENSMUSG00000026097'])
Yeast_SSL_Gene_Pair	YHL003C--YKL008C	Mixed Essential and NonEssential Mouse Orthologs set (['ENSMUSG00000027035', 'ENSMUSG00000015714', 'ENSMUSG00000023021', 'ENSMUSG00000008206'])
Yeast_SSL_Gene_Pair	YHR046C--YDR287W	Mixed Essential and NonEssential Mouse Orthologs set (['ENSMUSG00000027531', 'ENSMUSG00000024525'])
Yeast_SSL_Gene_Pair	YDR409W--YOR156C	Mixed Essential and NonEssential Mouse Orthologs set (['ENSMUSG00000028101', 'ENSMUSG00000004934', 'ENSMUSG00000032405', 'ENSMUSG00000025423'])
Yeast_SSL_Gene_Pair	YBL039C--YJR103W	Mixed Essential and NonEssential Mouse Orthologs set (['ENSMUSG00000028633', 'ENSMUSG00000031360'])
Yeast_SSL_Gene_Pair	YGL049C--YGR162W	Mixed Essential and NonEssential Mouse Orthologs set (['ENSMUSG00000028760', 'ENSMUSG00000045983'])
Yeast_SSL_Gene_Pair	YGR214W--YLR048W	Mixed Essential and NonEssential Mouse Orthologs set (['ENSMUSG00000032518', 'MGI:3643805'])
Yeast_SSL_Gene_Pair	YER020W--YHR005C	Mixed Essential and NonEssential Mouse Orthologs set (['ENSMUSG00000032562', 'ENSMUSG00000034837', 'ENSMUSG00000009108', 'ENSMUSG00000040009', 'ENSMUSG00000000001', 'ENSMUSG00000034781', 'ENSMUSG00000024697', 'ENSMUSG00000031748', 'ENSMUSG00000024639', 'ENSMUSG00000028777', 'ENSMUSG00000057614'])
Yeast_SSL_Gene_Pair	YIL159W--YNL271C	Mixed Essential and NonEssential Mouse Orthologs set (['ENSMUSG00000034480', 'ENSMUSG00000024456'])
Yeast_SSL_Gene_Pair	YJR047C--YEL034W	Mixed Essential and NonEssential Mouse Orthologs set (['ENSMUSG00000043618', 'ENSMUSG00000041070', 'ENSMUSG00000050192'])
Yeast_SSL_Gene_Pair	YKR057W--YJL136C	Mixed Essential and NonEssential Mouse Orthologs set (['ENSMUSG00000052192', 'ENSMUSG00000039001', 'MGI:3645674'])
Yeast_SSL_Gene_Pair	YPL220W--YGL135W	Mixed Essential and NonEssential Mouse Orthologs set (['ENSMUSG00000061988', 'ENSMUSG00000037805'])
Yeast_SSL_Gene_Pair	YIL133C--YNL069C	Mixed Essential and NonEssential Mouse Orthologs set (['ENSMUSG00000062083', 'ENSMUSG00000003426'])
Yeast_SSL_Gene_Pair	YHL003C--YKL008C	Mixed Essential and NonEssential Worm Orthologs set (['C09G4.1', 'K02G10.6'])
Yeast_SSL_Gene_Pair	YER177W--YDR099W	Mixed Essential and NonEssential Worm Orthologs set (['M117.2', 'F52D10.3a'])
Yeast_SSL_Gene_Pair	YML075C--YLR450W	NonEssential Fly Ortholog CG10367
Yeast_SSL_Gene_Pair	YKL020C--YIR033W	NonEssential Fly Ortholog CG10809
Yeast_SSL_Gene_Pair	YGL049C--YGR162W	NonEssential Fly Ortholog CG10811
Yeast_SSL_Gene_Pair	YGR038W--YLR350W	NonEssential Fly Ortholog CG14577
Yeast_SSL_Gene_Pair	YIL133C--YNL069C	NonEssential Fly Ortholog CG1475
Yeast_SSL_Gene_Pair	YGR214W--YLR048W	NonEssential Fly Ortholog CG14792
Yeast_SSL_Gene_Pair	YER177W--YDR099W	NonEssential Fly Ortholog CG31196
Yeast_SSL_Gene_Pair	YJR047C--YEL034W	NonEssential Fly Ortholog CG3186
Yeast_SSL_Gene_Pair	YHL003C--YKL008C	NonEssential Fly Ortholog CG3576
Yeast_SSL_Gene_Pair	YER105C--YBL079W	NonEssential Fly Ortholog CG4579
Yeast_SSL_Gene_Pair	YHR066W--YDR312W	NonEssential Fly Ortholog CG5786
Yeast_SSL_Gene_Pair	YBL039C--YJR103W	NonEssential Fly Ortholog CG6854
Yeast_SSL_Gene_Pair	YDR409W--YOR156C	NonEssential Fly Ortholog CG8068
Yeast_SSL_Gene_Pair	YJR031C--YEL022W	NonEssential Fly Ortholog CG8487
Yeast_SSL_Gene_Pair	YAL030W--YOR327C	NonEssential Fly Orthologs set (['CG17248', 'CG12210'])
Yeast_SSL_Gene_Pair	YCL035C--YDR513W	NonEssential Fly Orthologs set (['CG7975', 'CG6852'])
Yeast_SSL_Gene_Pair	YHR046C--YDR287W	NonEssential Fly Orthologs set (['CG9391', 'CG17029', 'CG9389'])
Yeast_SSL_Gene_Pair	YER177W--YDR099W	NonEssential Mouse Ortholog ENSMUSG00000020849
Yeast_SSL_Gene_Pair	YML075C--YLR450W	NonEssential Mouse Ortholog ENSMUSG00000021670
Yeast_SSL_Gene_Pair	YHR046C--YDR287W	NonEssential Worm Orthologs F13G3.5
Yeast_SSL_Gene_Pair	YAL030W--YOR327C	NonEssential Worm Orthologs set (['T10H9.4', 'F23H12.1'])

## Sheet: non_buffering_pairs
8 gene pairs with viable double knockout phenotype
Gene 1	Gene 2	E-value	Sequence identity
YJR131W	YHR204W	9e-25	24.76
YJR075W	YGL038C	2e-40	27.38
YGR188C	YJL013C	2e-50	35.03
YHR119W	YJL168C	2e-16	30.43
YDR528W	YCL051W	5e-34	33.57
YDR420W	YGR014W	6e-12	29.3
YML061C	YHR031C	5e-102	39.63
YJL092W	YOL095C	2e-18	21.09

## Sheet: buffering_pairs
50 gene pairs with SSL interaction
Gene 1	Gene 2	E-value	Sequence identity
YKR067W	YBL011W	2e-118	36.01
YGR038W	YLR350W	3e-68	72.41
YHL003C	YKL008C	6e-169	73.23
YKR057W	YJL136C	5e-46	98.85
YDR002W	YLR335W	7e-12	27.22
YBR087W	YJR068W	9e-28	26.93
YCL035C	YDR513W	3e-39	64.49
YJL129C	YKR050W	3e-43	47.71
YIL153W	YPL152W	1e-37	36.99
YDL049C	YJL174W	3e-56	46.07
YAL030W	YOR327C	2e-35	74.74
YKL046C	YMR238W	1e-137	55.4
YKL020C	YIR033W	1e-163	37.23
YJR047C	YEL034W	4e-80	90.45
YGR032W	YLR342W	0	87.66
YDR214W	YNL281W	2e-24	36.65
YIL079C	YDL175C	7e-84	57.79
YFR021W	YGR223C	5e-24	26.1
YJL041W	YLR335W	2e-21	26.73
YMR101C	YBR002C	1e-39	36.4
YBR161W	YPL057C	3e-137	69.61
YPR159W	YGR143W	0	68.1
YKR026C	YLR291C	3e-11	27.78
YIL159W	YNL271C	1e-82	32.32
YMR214W	YJL073W	6e-12	46.38
YDL226C	YER122C	1e-18	38.68
YIL003W	YGL091C	7e-55	44.93
YHR066W	YDR312W	0	94.04
YGR070W	YLR371W	0	53.94
YCR031C	YJL191W	2e-45	97.6
YKR008W	YGR252W	1e-12	38.2
YBL039C	YJR103W	0	79.57
YGR214W	YLR048W	1e-122	94.84
YIL133C	YNL069C	6e-99	90.31
YDR409W	YOR156C	9e-100	41.26
YHR061C	YDR309C	7e-16	31.53
YGL049C	YGR162W	1e-178	51.9
YJR031C	YEL022W	0	50.81
YER105C	YBL079W	0	41.45
YOR208W	YER075C	1e-13	33.12
YPL220W	YGL135W	3e-110	100
YER087C-B	YER019C-A	8e-19	55.42
YER020W	YHR005C	2e-13	36.52
YHR056C	YDR303C	3e-41	23.32
YML075C	YLR450W	0	62.88
YIR006C	YBL007C	2e-12	36.12
YEL042W	YER005W	5e-28	26.74
YHR046C	YDR287W	4e-76	53.74
YPR072W	YIL038C	7e-41	30.49
YER177W	YDR099W	1e-116	97.51

## Sheet: all_gene_pairs
609 gene pairs in yeast (two-gene families: duplicate genes with no other detected ortholog)
Gene 1	Gene 2
YLR456W	YPR172W
YKR075C	YOR062C
YAL034C	YOR338W
YLR284C	YOR180C
YJL194W	YML065W
YDL195W	YLR337C
YIL160C	YPL028W
YGR091W	YLR197W
YHR146W	YNL173C
YLL010C	YLR019W
YCR026C	YEL016C
YGL063W	YPL212C
YDL049C	YJL174W
YBR260C	YER155C
YHR001W	YKR003W
YDR471W	YHR010W
YGR240C	YMR205C
YJL126W	YLR351C
YDL082W	YMR142C
YDR020C	YHR128W
YIL151C	YKR096W
YCR052W	YNR023W
YHR098C	YIL109C
YHR123W	YNL130C
YER041W	YGR258C
YFR015C	YLR258W
YGL133W	YPL216W
YDL021W	YKL152C
YDR409W	YOR156C
YER048C	YIR004W
YGR169C-A	YJR005C-A
YBR002C	YMR101C
YGR197C	YJR015W
YEL013W	YNL189W
YBL061C	YDL203C
YER171W	YPL008W
YDR379W	YDR389W
YEL041W	YJR049C
YHR178W	YLR014C
YDR351W	YHR103W
YER054C	YIL045W
YBR237W	YDL160C
YEL022W	YJR031C
YDL085W	YML120C
YLL052C	YLL053C
YGL166W	YPR008W
YCL066W	YCR040W
YKL211C	YNR033W
YJL129C	YKR050W
YDL216C	YFR004W
YCR059C	YDL177C
YER136W	YOR370C
YBR291C	YFR045W
YDR459C	YLR246W
YDR147W	YLR133W
YGL049C	YGR162W
YHR031C	YML061C
YIL115C	YKR092C
YEL070W	YNR073C
YBR207W	YER145C
YDR356W	YIL149C
YER057C	YIL051C
YJL181W	YJR030C
YIR013C	YLR013W
YBR239C	YJL103C
YDL136W	YDL191W
YIL063C	YLR335W
YBR198C	YKL121W
YDR072C	YKL004W
YHL028W	YJR151C
YKL002W	YKL041W
YDR132C	YLR108C
YFL004W	YJL012C
YCR067C	YJR151C
YER188C-A	YOL166W-A
YDR479C	YHR150W
YER110C	YMR308C
YFL050C	YKL064W
YBL024W	YNL061W
YER151C	YMR223W
YJL041W	YLR335W
YAL062W	YOR375C
YGL096W	YPL177C
YGR233C	YPL110C
YDR061W	YER036C
YGL259W	YIR039C
YHR206W	YJR147W
YBL061C	YER096W
YGR143W	YPR159W
YHR047C	YKL157W
YBR242W	YGL101W
YCR065W	YIL131C
YGR159C	YIR001C
YGL255W	YLR130C
YGR086C	YPL004C
YDR192C	YIL115C
YLR031W	YMR124W
YDR291W	YGL251C
YDL224C	YNL197C
YBL072C	YER102W
YDR399W	YJR133W
YIL124W	YMR226C
YBR273C	YJL048C
YBR121C	YPR081C
YAL056W	YOR371C
YDR435C	YOL141W
YDR206W	YLR233C
YGR283C	YMR310C
YDL066W	YLR174W
YBR103W	YCR057C
YHL034C	YLL046C
YJL076W	YKR010C
YDL230W	YER075C
YBR005W	YDR003W
YER175C	YHR209W
YLR264W	YOR167C
YGL038C	YJR075W
YGL200C	YHR110W
YGR118W	YPR132W
YML118W	YMR285C
YDL204W	YDR233C
YER020W	YHR005C
YER019C-A	YER087C-B
YDR258C	YLL026W
YIL166C	YLR004C
YDL113C	YDR425W
YEL042W	YER005W
YBR155W	YOR027W
YCL057W	YKL134C
YFR039C	YGL228W
YHL019C	YPL259C
YER006W	YNR053C
YDL075W	YLR406C
YBR208C	YDR242W
YGR261C	YKL135C
YIL159W	YNL271C
YGR023W	YLR332W
YIR018W	YOL028C
YER025W	YOR187W
YHR139C	YNL160W
YDR348C	YHR097C
YDR273W	YOR042W
YEL029C	YNR027W
YDL088C	YMR153W
YBR150C	YOL089C
YHR088W	YNL075W
YDR002W	YLR335W
YGL134W	YPL219W
YAL018C	YOL048C
YDL132W	YGR003W
YGR252W	YKR008W
YBL085W	YER114C
YDL164C	YOR005C
YHR021C	YKL156W
YIR021W	YKL011C
YLR187W	YNL278W
YAL042W	YML067C
YKL127W	YMR105C
YHR113W	YKL103C
YBR219C	YBR220C
YFL034C-B	YIL106W
YHR053C	YHR055C
YLR251W	YOR292C
YDR303C	YHR056C
YDR293C	YOL021C
YKL050C	YMR031C
YER081W	YIL074C
YDL104C	YKR038C
YFL053W	YML070W
YHL017W	YKL039W
YGR214W	YLR048W
YBL011W	YKR067W
YDR126W	YLR246W
YLR312C-B	YLR313C
YKL105C	YMR086W
YHR155W	YNL257C
YCL043C	YDR518W
YJL092W	YOL095C
YDR277C	YOR047C
YDR292C	YPR088C
YJR151C	YLR286C
YDR450W	YML026C
YCL064C	YIL168W
YGR043C	YLR354C
YBL054W	YER088C
YKL133C	YMR115W
YHR119W	YJL168C
YER037W	YGL224C
YBR033W	YKL038W
YHL027W	YJL056C
YDL078C	YKL085W
YGR124W	YPR145W
YER078C	YFR006W
YER072W	YJL012C
YGL099W	YNR053C
YBR139W	YGL203C
YLR154W-C	YLR162W-A
YBR038W	YNL192W
YFL061W	YNL335W
YDR091C	YPL226W
YLR401C	YLR405W
YFL049W	YMR091C
YDR148C	YGR193C
YLR028C	YMR120C
YJL073W	YMR214W
YBR214W	YGL056C
YER074W	YIL069C
YGR254W	YHR174W
YDL127W	YDL179W
YAL035W	YOL023W
YGR193C	YNL071W
YIR033W	YKL020C
YIL135C	YNL074C
YCL037C	YDR515W
YKL132C	YMR113W
YHR007C	YMR015C
YLR270W	YOR173W
YAL007C	YDL018C
YLR389C	YPR122W
YJL082W	YKR018C
YER066W	YFL009W
YDR284C	YDR503C
YER064C	YIL056W
YIL114C	YNL055C
YDR356W	YIL138C
YJL083W	YKR019C
YDL128W	YNL321W
YBR289W	YLR321C
YIL041W	YPR148C
YJL099W	YKR027W
YGL160W	YLR047C
YDR501W	YLR183C
YKR078W	YOR069W
YIL038C	YPR072W
YDR441C	YML022W
YCR018C	YPL021W
YLR454W	YPR117W
YKL222C	YLR266C
YAL039C	YKL087C
YER090W	YNR033W
YDR459C	YNL326C
YLL021W	YLR313C
YGR070W	YLR371W
YDL131W	YDL182W
YGL084C	YPL189W
YGR007W	YGR202C
YGR041W	YLR353W
YEL007W	YHR177W
YAL021C	YML118W
YCL001W-A	YCL001W-B
YDR287W	YHR046C
YER067W	YIL057C
YHR208W	YJR148W
YML117W	YPL184C
YHR131C	YNL144C
YDR492W	YLR023C
YGR154C	YKR076W
YML109W	YMR273C
YCR024C-A	YEL017C-A
YEL039C	YJR048W
YJL177W	YKL180W
YGR180C	YJL026W
YAL030W	YOR327C
YDR418W	YEL054C
YBR195C	YDR142C
YCR048W	YNR019W
YGR029W	YPR037C
YDR506C	YFL041W
YLR307W	YLR308W
YGR015C	YGR031W
YER012W	YJL001W
YFL048C	YLR080W
YHR050W	YLR034C
YLR277C	YOR179C
YGR097W	YIL105C
YDR151C	YLR136C
YIL014C-A	YIL102C
YAL015C	YOL043C
YCL068C	YCR038C
YEL034W	YJR047C
YJL062W	YLL031C
YKL121W	YMR102C
YBR283C	YLR378C
YGR038W	YLR350W
YGR201C	YKL081W
YDR524C	YIL044C
YDR451C	YML027W
YKL032C	YMR072W
YGR019W	YLR438W
YBR270C	YJL058C
YMR006C	YMR008C
YCL026C-A	YCL026C-B
YDR214W	YNL281W
YCL043C	YIL005W
YJR061W	YKL201C
YBR182C	YPL089C
YGR085C	YPR102C
YER065C	YPR006C
YER015W	YIL009W
YCR010C	YDR384C
YFR016C	YLR106C
YJL031C	YKL019W
YBR001C	YDR001C
YBR267W	YLR387C
YBR019C	YHR210C
YKL091C	YLR380W
YDR098C	YER174C
YBR263W	YLR058C
YDR502C	YLR180W
YDR373W	YKL190W
YDR131C	YJL149W
YDL090C	YGL155W
YDL022W	YOL059W
YGL012W	YNL280C
YDR353W	YHR106W
YDR109C	YNL249C
YDR182W-A	YMR034C
YBR140C	YOL081W
YJL137C	YKR058W
YDR235W	YML046W
YER107C	YOR026W
YIL107C	YJL155C
YAR064W	YHR213W-B
YBR172C	YPL105C
YBR197C	YPL077C
YCL036W	YDR514C
YGL202W	YHR137W
YGL071W	YPL202C
YLR260W	YOR171C
YFL054C	YLL043W
YBR009C	YNL030W
YIL078W	YKL194C
YGR056W	YLR357W
YBR118W	YKR084C
YAL038W	YOR347C
YBR049C	YDR026C
YLL005C	YLR241W
YBL069W	YER101C
YDL211C	YNL176C
YHR204W	YJR131W
YDR358W	YHR108W
YGL019W	YOR039W
YGL135W	YPL220W
YDR309C	YHR061C
YBR024W	YBR037C
YFR037C	YJL176C
YDR256C	YGR088W
YER132C	YGL197W
YGR273C	YMR295C
YDR391C	YOR012W
YDR475C	YOR019W
YKL146W	YNL101W
YER039C-A	YGL225W
YGR163W	YML121W
YHR054C	YHR056C
YKL088W	YKR072C
YDR300C	YHR033W
YGR008C	YLR327C
YLR029C	YMR121C
YBR011C	YMR267W
YHR028C	YOR219C
YJR005W	YKL135C
YBR293W	YDR119W
YBR238C	YGL107C
YKL141W	YMR118C
YBR015C	YJL186W
YER090W	YKL211C
YHR110W	YML012W
YLR448W	YML073C
YAL037W	YOR342C
YGR241C	YHR161C
YDR148C	YNL071W
YGL089C	YPL187W
YJL089W	YMR280C
YDR404C	YKL144C
YJL193W	YOR307C
YLR146C	YPR069C
YBR117C	YPR074C
YDL226C	YER122C
YGR027C	YLR333C
YJL105W	YKR029C
YEL066W	YPR193C
YDR251W	YPL032C
YAL067W-A	YIL174W
YDR389W	YOR134W
YDR338C	YHR032W
YBL027W	YBR084C-A
YBR281C	YFR044C
YBR109C	YGL106W
YBR020W	YDR009W
YHR115C	YNL116W
YGR132C	YGR231C
YBR147W	YDR352W
YGR141W	YPR157W
YLR253W	YPL109C
YDR213W	YLR228C
YDL036C	YGR169C
YHR194W	YOR147W
YBL101C	YPR030W
YDR294C	YMR250W
YFR021W	YGR223C
YDR272W	YOR040W
YGR171C	YGR264C
YDR111C	YLR089C
YBR010W	YKL049C
YEL036C	YML115C
YBL091C-A	YER120W
YBR089C-A	YDL002C
YGR177C	YOR377W
YGL091C	YIL003W
YIL103W	YKL191W
YBR186W	YDL126C
YHL012W	YKL035W
YIL153W	YPL152W
YBR087W	YJR068W
YKL187C	YLR413W
YBR162C	YJL171C
YGR071C	YLR373C
YDL081C	YDL130W
YKL188C	YPL147W
YGR142W	YPR158W
YKR001C	YLL001W
YJR072C	YLR243W
YER075C	YOR208W
YGR012W	YGR155W
YJL005W	YKL193C
YAL028W	YOR324C
YCL064C	YIL167W
YGR010W	YLR328W
YIL060W	YOR192C-C
YDR066C	YER139C
YGL147C	YNL067W
YDR253C	YPL038W
YAL036C	YGR173W
YGL082W	YPL191C
YJR054W	YML047C
YFR019W	YJL014W
YER059W	YIL050W
YLR442C	YML065W
YBR115C	YBR222C
YIL133C	YNL069C
YJR116W	YPR114W
YDR297W	YGR060W
YDL061C	YLR388W
YGL254W	YJL056C
YDR223W	YLR223C
YBL041W	YER094C
YGR238C	YHR158C
YDR341C	YHR091C
YCR009C	YDR388W
YIL029C	YPR071W
YHR133C	YNL156C
YLR361C	YOR137C
YFL034C-A	YLR061W
YDR200C	YLR238W
YBR210W	YGL054C
YEL043W	YGL086W
YGR188C	YJL013C
YDR458C	YML034W
YER039C	YGL225W
YLR441C	YML063W
YDR505C	YLR177W
YBR181C	YPL090C
YHR128W	YNR012W
YIL021W	YPR110C
YCL035C	YDR513W
YBR161W	YPL057C
YGL162W	YPR009W
YJL190C	YLR367W
YBL009W	YGL021W
YLR144C	YNR067C
YIR031C	YNL117W
YDR023W	YHR011W
YGL095C	YLR396C
YBL039C	YJR103W
YCR037C	YJL198W
YLL052C	YPR192W
YIL002C	YKL212W
YCR031C	YJL191W
YDL083C	YMR143W
YKL046C	YMR238W
YDR496C	YLL013C
YHR141C	YNL162W
YHR179W	YPL171C
YFR013W	YOL017W
YJL136C	YKR057W
YGL125W	YPL023C
YCR045C	YEL060C
YJL172W	YOL153C
YFR022W	YGR068C
YBR031W	YDR012W
YLL066W-B	YLR466C-B
YGL173C	YOR048C
YBL106C	YPR032W
YDR264C	YIL112W
YJL130C	YJR109C
YDR190C	YPL235W
YDL222C	YML052W
YHR132W-A	YNL157W
YDL058W	YDR356W
YDR062W	YDR232W
YLR405W	YML080W
YDL042C	YDR191W
YBR189W	YPL081W
YDR099W	YER177W
YHR003C	YKL027W
YKL043W	YMR016C
YBL079W	YER105C
YBR294W	YLR092W
YGR256W	YHR183W
YDR178W	YLR164W
YDR037W	YLL018C
YGR034W	YLR344W
YFR030W	YHR042W
YDL185W	YDL227C
YIL113W	YNL053W
YHR198C	YHR199C
YBL087C	YER117W
YLR450W	YML075C
YBL066C	YLR451W
YGL131C	YPR031W
YDR244W	YMR018W
YER165W	YGR159C
YGR249W	YOR140W
YBR105C	YGR066C
YKL106W	YLR027C
YDR438W	YML018C
YDR020C	YNR012W
YER165W	YGR250C
YGR131W	YPR149W
YLL053C	YPR192W
YDL114W	YLR426W
YER045C	YIL036W
YLR178C	YLR179C
YGR184C	YLR024C
YDR164C	YDR189W
YBR044C	YLR259C
YHL033C	YLL045C
YDL130W-A	YDL181W
YKL065C	YMR040W
YBR249C	YDR035W
YHL003C	YKL008C
YAL053W	YGL139W
YKL221W	YNL125C
YJL134W	YKR053C
YER056C-A	YIL052C
YBR048W	YDR025W
YBL003C	YDR225W
YBR216C	YGL060W
YLR287C-A	YOR182C
YKR026C	YLR291C
YLR014C	YLR278C
YKL124W	YMR171C
YBR183W	YPL087W
YER070W	YIL066C
YDL208W	YEL026W
YDR500C	YLR185W
YHR203C	YJR145C
YGR032W	YLR342W
YDR420W	YGR014W
YKL072W	YMR053C
YGL004C	YNL317W
YDL175C	YIL079C
YBR042C	YDR018C
YIL089W	YLR036C
YCL001W-A	YNL001W
YGR049W	YLR356W
YDR312W	YHR066W
YDR252W	YPL037C
YCL050C	YDR530C
YGL258W	YOR387C
YJL043W	YKR015C
YBL008W	YML102W
YML106W	YMR271C
YHL039W	YPL208W
YJL212C	YPR194C
YJL088W	YJL130C
YGR009C	YMR017W
YGL258W-A	YIR039C
YEL027W	YPL234C
YCL051W	YDR528W
YBL007C	YIR006C
YDR447C	YML024W
YLR457C	YPR174C
YJR094W-A	YPR043W
YKR009C	YNL202W
YJR125C	YLL038C
YDR077W	YER150W
YGL059W	YIL042C
YHR027C	YIL075C
YER006W	YGL099W
YJL037W	YJL038C
YCL001W-B	YNL001W
YGR221C	YHR149C
YER131W	YGL189C
YGR055W	YHL036W
YDR430C	YOL098C
YGR243W	YHR162W
YHR117W	YNL121C
YDR295C	YPR179C
YHL001W	YKL006W
YBL002W	YDR224C
YJL084C	YKR021W
YBL032W	YBR233W
YDL230W	YOR208W
YDR259C	YOR028C
YCL018W	YIL094C
YBR191W	YPL079W
YIL111W	YNL052W
